# Supplementary material for: Lessons from a National Liquid Biopsy Program to Provide Cancer Testing and Treatment for Patients with Advanced Solid Tumors
Source: Curr Oncol. 2025 Dec 29;33(1):18. doi: 10.3390/curroncol33010018 (PMC12840088; doi:10.3390/curroncol33010018)
Supplement: Supplementary file 1 [file curroncol-33-00018-s001.zip]

Archive with 5 entries (5 files):
- Suppl_Tables_1_2.xlsx
- Supplementary Materials.pdf
- Suppl_table_3_Lung_mut_frequencies_by_gene_by_province.xlsx
- Suppl_table_4_Breast_mut_frequencies_by_gene_by_province.xlsx
- Suppl_table_5_Colon_mut_frequencies_by_gene_by_province.xlsx
