# Supplementary material for: Lessons from a National Liquid Biopsy Program to Provide Cancer Testing and Treatment for Patients with Advanced Solid Tumors
Source: Curr Oncol. 2025 Dec 29;33(1):18. doi: 10.3390/curroncol33010018 (PMC12840088; doi:10.3390/curroncol33010018)
Supplement: Supplementary file 1 [file curroncol-33-00018-s001.zip › Suppl_table_3_Lung_mut_frequencies_by_gene_by_province.xlsx]

## Sheet: AKT1
			N		P (%)
		province	BC	QC	BC	QC
Mutation	Organ	Gene
E17K	Lung	AKT1	0	2	0	100.0
E17G	Lung	AKT1	1	0	100.0	0

## Sheet: BRAF
			N			P (%)
		province	BC	ON	QC	BC	ON	QC
Mutation	Organ	Gene
V600E	Lung	BRAF	2	12	4	50.0	48.0	26.7
D594G	Lung	BRAF	1	3	0	25.0	12.0	0
G469V	Lung	BRAF	0	2	2	0	8.0	13.3
G469A	Lung	BRAF	0	3	1	0	12.0	6.7
D594N	Lung	BRAF	1	0	2	25.0	0	13.3
G596R	Lung	BRAF	0	2	0	0	8.0	0
G469R	Lung	BRAF	0	2	0	0	8.0	0
G466V	Lung	BRAF	0	0	1	0	0	6.7
G464V	Lung	BRAF	0	1	0	0	4.0	0
G466E	Lung	BRAF	0	0	1	0	0	6.7
K601E	Lung	BRAF	0	0	1	0	0	6.7
K601I	Lung	BRAF	0	0	1	0	0	6.7
L597Q	Lung	BRAF	0	0	1	0	0	6.7
L597R	Lung	BRAF	0	0	1	0	0	6.7

## Sheet: CTNNB1
			N			P (%)
		province	BC	ON	QC	BC	ON	QC
Mutation	Organ	Gene
S37C	Lung	CTNNB1	2	5	3	50.0	25.0	27.3
S37F	Lung	CTNNB1	1	2	2	25.0	10.0	18.2
D32G	Lung	CTNNB1	0	3	0	0	15.0	0
D32Y	Lung	CTNNB1	0	1	2	0	5.0	18.2
T41A	Lung	CTNNB1	0	2	0	0	10.0	0
S45F	Lung	CTNNB1	1	0	1	25.0	0	9.1
D32H	Lung	CTNNB1	0	0	2	0	0	18.2
S33C	Lung	CTNNB1	0	1	0	0	5.0	0
G34R	Lung	CTNNB1	0	1	0	0	5.0	0
G34A	Lung	CTNNB1	0	1	0	0	5.0	0
D32V	Lung	CTNNB1	0	1	0	0	5.0	0
S33F	Lung	CTNNB1	0	0	1	0	0	9.1
S33Y	Lung	CTNNB1	0	1	0	0	5.0	0
S45P	Lung	CTNNB1	0	1	0	0	5.0	0
T41I	Lung	CTNNB1	0	1	0	0	5.0	0

## Sheet: EGFR
			N			P (%)
		province	BC	ON	QC	BC	ON	QC
Mutation	Organ	Gene
L858R	Lung	EGFR	15	66	36	23.1	25.4	27.3
E746_A750del	Lung	EGFR	13	55	27	20.0	21.2	20.5
T790M	Lung	EGFR	0	15	6	0	5.8	4.5
G719A	Lung	EGFR	0	13	4	0	5.0	3.0
L747_P753delinsS	Lung	EGFR	1	11	5	1.5	4.2	3.8
S768I	Lung	EGFR	0	5	5	0	1.9	3.8
L747_A750delinsP	Lung	EGFR	0	6	3	0	2.3	2.3
L747_T751del	Lung	EGFR	0	5	3	0	1.9	2.3
E746_S752delinsV	Lung	EGFR	0	6	2	0	2.3	1.5
C797S	Lung	EGFR	0	5	2	0	1.9	1.5
A767_V769dup	Lung	EGFR	0	4	3	0	1.5	2.3
G719C	Lung	EGFR	0	1	3	0	0.4	2.3
G719S	Lung	EGFR	0	3	1	0	1.2	0.8
T751fs	Lung	EGFR	4	0	0	6.2	0	0
P753fs	Lung	EGFR	4	0	0	6.2	0	0
V742I	Lung	EGFR	0	1	3	0	0.4	2.3
L833V	Lung	EGFR	0	3	0	0	1.2	0
S768_D770dup	Lung	EGFR	1	2	0	1.5	0.8	0
V769_D770insGSV	Lung	EGFR	3	0	0	4.6	0	0
L747_S752del	Lung	EGFR	1	2	0	1.5	0.8	0
L861Q	Lung	EGFR	0	2	1	0	0.8	0.8
G796S	Lung	EGFR	0	2	1	0	0.8	0.8
C797Y	Lung	EGFR	0	3	0	0	1.2	0
F723L	Lung	EGFR	1	0	2	1.5	0	1.5
E709_T710delinsD	Lung	EGFR	0	2	1	0	0.8	0.8
E746fs	Lung	EGFR	0	2	0	0	0.8	0
E709V	Lung	EGFR	1	1	0	1.5	0.4	0
N771_H773dup	Lung	EGFR	0	2	0	0	0.8	0
S784P	Lung	EGFR	1	0	1	1.5	0	0.8
K714E	Lung	EGFR	0	0	2	0	0	1.5
L747_T751delinsP	Lung	EGFR	0	2	0	0	0.8	0
E709K	Lung	EGFR	0	2	0	0	0.8	0
A755fs	Lung	EGFR	2	0	0	3.1	0	0
K754fs	Lung	EGFR	2	0	0	3.1	0	0
L718V	Lung	EGFR	0	2	0	0	0.8	0
A864V	Lung	EGFR	0	0	1	0	0	0.8
C797G	Lung	EGFR	0	1	0	0	0.4	0
E709G	Lung	EGFR	0	1	0	0	0.4	0
D770_N771dup	Lung	EGFR	0	1	0	0	0.4	0
E746_T751delinsIP	Lung	EGFR	1	0	0	1.5	0	0
E746_T751delinsA	Lung	EGFR	0	1	0	0	0.4	0
A289V	Lung	EGFR	0	1	0	0	0.4	0
A750P	Lung	EGFR	0	0	1	0	0	0.8
A763_Y764insFQEA	Lung	EGFR	1	0	0	1.5	0	0
A767_S768insTLA	Lung	EGFR	0	1	0	0	0.4	0
H773_V774insGGH	Lung	EGFR	0	1	0	0	0.4	0
H773_V774insAH	Lung	EGFR	0	0	1	0	0	0.8
H773_V774delinsLM	Lung	EGFR	0	0	1	0	0	0.8
H773Y	Lung	EGFR	0	0	1	0	0	0.8
G796D	Lung	EGFR	0	1	0	0	0.4	0
G779F	Lung	EGFR	0	1	0	0	0.4	0
G779C	Lung	EGFR	0	0	1	0	0	0.8
G729A	Lung	EGFR	0	0	1	0	0	0.8
G724D	Lung	EGFR	0	1	0	0	0.4	0
G724S	Lung	EGFR	0	0	1	0	0	0.8
G719D	Lung	EGFR	1	0	0	1.5	0	0
E746_T751delinsI	Lung	EGFR	0	0	1	0	0	0.8
E746_T751delinsL	Lung	EGFR	0	0	1	0	0	0.8
E749fs	Lung	EGFR	1	0	0	1.5	0	0
E758fs	Lung	EGFR	0	1	0	0	0.4	0
E868G	Lung	EGFR	0	0	1	0	0	0.8
E746_L747delinsVP	Lung	EGFR	0	1	0	0	0.4	0
E746_S751delins	Lung	EGFR	0	1	0	0	0.4	0
E711Q	Lung	EGFR	0	1	0	0	0.4	0
E746_S752insV	Lung	EGFR	0	1	0	0	0.4	0
K757N	Lung	EGFR	0	1	0	0	0.4	0
K823R	Lung	EGFR	0	0	1	0	0	0.8
K745_E746insVPVAIK	Lung	EGFR	0	1	0	0	0.4	0
K754_A755delinsN	Lung	EGFR	1	0	0	1.5	0	0
L747V	Lung	EGFR	0	1	0	0	0.4	0
L747P	Lung	EGFR	0	0	1	0	0	0.8
L746_S752delinsV	Lung	EGFR	1	0	0	1.5	0	0
L718Q	Lung	EGFR	0	1	0	0	0.4	0
K708R	Lung	EGFR	1	0	0	1.5	0	0
K745_E746insIPVAIK	Lung	EGFR	0	1	0	0	0.4	0
I744_K745insKIVAI	Lung	EGFR	0	1	0	0	0.4	0
H773_V774insGNPH	Lung	EGFR	0	0	1	0	0	0.8
P753_K754delinsQ	Lung	EGFR	1	0	0	1.5	0	0
N808S	Lung	EGFR	0	0	1	0	0	0.8
N771S	Lung	EGFR	0	0	1	0	0	0.8
L861R	Lung	EGFR	0	1	0	0	0.4	0
L747_R748del	Lung	EGFR	1	0	0	1.5	0	0
L747_E749del	Lung	EGFR	1	0	0	1.5	0	0
L747fs	Lung	EGFR	1	0	0	1.5	0	0
L792fs	Lung	EGFR	0	0	1	0	0	0.8
R776H	Lung	EGFR	1	0	0	1.5	0	0
R776C	Lung	EGFR	0	1	0	0	0.4	0
R803Q	Lung	EGFR	0	1	0	0	0.4	0
P772R	Lung	EGFR	0	1	0	0	0.4	0
R108K	Lung	EGFR	0	1	0	0	0.4	0
R748fs	Lung	EGFR	1	0	0	1.5	0	0
P772_H773insGNP	Lung	EGFR	0	1	0	0	0.4	0
P848L	Lung	EGFR	0	0	1	0	0	0.8
S784F	Lung	EGFR	0	1	0	0	0.4	0
S752fs	Lung	EGFR	1	0	0	1.5	0	0
S752_I759del	Lung	EGFR	0	1	0	0	0.4	0
S752_P753del	Lung	EGFR	1	0	0	1.5	0	0
R836C	Lung	EGFR	0	1	0	0	0.4	0
T710A	Lung	EGFR	1	0	0	1.5	0	0
T751_E758	Lung	EGFR	0	0	1	0	0	0.8
S811F	Lung	EGFR	0	0	1	0	0	0.8
T785I	Lung	EGFR	0	0	1	0	0	0.8
T751_I759delinsN	Lung	EGFR	0	1	0	0	0.4	0
V765L	Lung	EGFR	0	1	0	0	0.4	0
V689M	Lung	EGFR	0	1	0	0	0.4	0
V769M	Lung	EGFR	0	1	0	0	0.4	0
V786M	Lung	EGFR	0	1	0	0	0.4	0
V834L	Lung	EGFR	0	1	0	0	0.4	0
Y801H	Lung	EGFR	0	1	0	0	0.4	0

## Sheet: ERBB2
			N			P (%)
		province	BC	ON	QC	BC	ON	QC
Mutation	Organ	Gene
A775_G776insYVMA	Lung	ERBB2	0	3	2	0	18.8	18.2
G778_P780dup	Lung	ERBB2	2	1	1	66.7	6.2	9.1
S310F	Lung	ERBB2	1	1	1	33.3	6.2	9.1
D808E	Lung	ERBB2	0	1	2	0	6.2	18.2
S310Y	Lung	ERBB2	0	1	1	0	6.2	9.1
A775_G776insSVMA	Lung	ERBB2	0	1	0	0	6.2	0
D821G	Lung	ERBB2	0	1	0	0	6.2	0
G776delinsVC	Lung	ERBB2	0	1	0	0	6.2	0
D769G	Lung	ERBB2	0	0	1	0	0	9.1
C826R	Lung	ERBB2	0	0	1	0	0	9.1
G804D	Lung	ERBB2	0	1	0	0	6.2	0
G778_S779insCPG	Lung	ERBB2	0	1	0	0	6.2	0
I767M	Lung	ERBB2	0	0	1	0	0	9.1
L755P	Lung	ERBB2	0	0	1	0	0	9.1
L785P	Lung	ERBB2	0	1	0	0	6.2	0
L755S	Lung	ERBB2	0	1	0	0	6.2	0
P780_Y781insGSP	Lung	ERBB2	0	1	0	0	6.2	0
Y772_A775dup	Lung	ERBB2	0	1	0	0	6.2	0

## Sheet: ESR1
			N			P (%)
		province	BC	ON	QC	BC	ON	QC
Mutation	Organ	Gene
D538G	Lung	ESR1	0	2	1	0	66.7	100.0
L536P	Lung	ESR1	2	1	0	100.0	33.3	0

## Sheet: GNAS
			N			P (%)
		province	BC	ON	QC	BC	ON	QC
Mutation	Organ	Gene
R201H	Lung	GNAS	3	14	8	75.0	77.8	50.0
R201C	Lung	GNAS	1	4	6	25.0	22.2	37.5
R201S	Lung	GNAS	0	0	2	0	0	12.5

## Sheet: KRAS
			N			P (%)
		province	BC	ON	QC	BC	ON	QC
Mutation	Organ	Gene
G12C	Lung	KRAS	6	47	62	25.0	32.9	47.3
G12V	Lung	KRAS	8	25	22	33.3	17.5	16.8
G12D	Lung	KRAS	3	19	17	12.5	13.3	13.0
G12A	Lung	KRAS	1	10	11	4.2	7.0	8.4
Q61H	Lung	KRAS	2	12	3	8.3	8.4	2.3
G12F	Lung	KRAS	0	4	4	0	2.8	3.1
G13D	Lung	KRAS	0	6	2	0	4.2	1.5
Q61L	Lung	KRAS	1	3	2	4.2	2.1	1.5
G13C	Lung	KRAS	1	2	2	4.2	1.4	1.5
A146V	Lung	KRAS	2	3	0	8.3	2.1	0
G12S	Lung	KRAS	0	4	1	0	2.8	0.8
G12R	Lung	KRAS	0	1	3	0	0.7	2.3
A146T	Lung	KRAS	0	3	1	0	2.1	0.8
K117N	Lung	KRAS	0	2	0	0	1.4	0
A146P	Lung	KRAS	0	1	0	0	0.7	0
G12N	Lung	KRAS	0	1	0	0	0.7	0
Q61R	Lung	KRAS	0	0	1	0	0	0.8

## Sheet: MET
			N			P (%)
		province	BC	ON	QC	BC	ON	QC
Mutation	Organ	Gene
T1010I	Lung	MET	4	29	10	28.6	46.8	33.3
R988C	Lung	MET	0	9	7	0	14.5	23.3
D1028N	Lung	MET	2	2	1	14.3	3.2	3.3
c.2942-36G>A	Lung	MET	2	1	1	14.3	1.6	3.3
c.3082+1G>T	Lung	MET	0	2	1	0	3.2	3.3
D1028H	Lung	MET	1	1	0	7.1	1.6	0
L982_D1028del47	Lung	MET	1	1	0	7.1	1.6	0
S960L	Lung	MET	1	1	0	7.1	1.6	0
F1025_D1028delinsY	Lung	MET	0	1	1	0	1.6	3.3
D981fs	Lung	MET	0	2	0	0	3.2	0
c.3082+1G>A	Lung	MET	0	1	1	0	1.6	3.3
D1010Y	Lung	MET	1	0	0	7.1	0	0
L1204P	Lung	MET	0	1	0	0	1.6	0
Q947E	Lung	MET	0	1	0	0	1.6	0
T1010_E1027del	Lung	MET	0	0	1	0	0	3.3
G1203S	Lung	MET	0	1	0	0	1.6	0
F1202L	Lung	MET	0	1	0	0	1.6	0
D1028Y	Lung	MET	0	1	0	0	1.6	0
V1110L	Lung	MET	0	0	1	0	0	3.3
T1024_D1028delinsN	Lung	MET	0	1	0	0	1.6	0
T1010_Y1021del	Lung	MET	0	1	0	0	1.6	0
V937I	Lung	MET	0	0	1	0	0	3.3
Y1021C	Lung	MET	1	0	0	7.1	0	0
Y1248C	Lung	MET	1	0	0	7.1	0	0
W972*	Lung	MET	0	1	0	0	1.6	0
V957A	Lung	MET	0	1	0	0	1.6	0
c.2942-21T>C	Lung	MET	0	1	0	0	1.6	0
c.2942-18_2942-5delCTTTCTCTCTGTTT	Lung	MET	0	0	1	0	0	3.3
c.2942-7_2942-2delTTTTAA	Lung	MET	0	1	0	0	1.6	0
c.2942-50_2942-8delGGCCCATGATAGCCGTCTTTAACAAGCTCTTTCTTTCTCTCTG	Lung	MET	0	1	0	0	1.6	0
c.3082+1G>C	Lung	MET	0	0	1	0	0	3.3
c.3082+2T>C	Lung	MET	0	0	1	0	0	3.3
c.3082+2_3082+3delTAinsC	Lung	MET	0	0	1	0	0	3.3
c.3082+3A>G	Lung	MET	0	0	1	0	0	3.3

## Sheet: PIK3CA
			N			P (%)
		province	BC	ON	QC	BC	ON	QC
Mutation	Organ	Gene
E545K	Lung	PIK3CA	1	13	7	25.0	38.2	36.8
E542K	Lung	PIK3CA	0	5	4	0	14.7	21.1
H1047R	Lung	PIK3CA	0	7	0	0	20.6	0
H1047L	Lung	PIK3CA	1	2	0	25.0	5.9	0
E453K	Lung	PIK3CA	0	2	0	0	5.9	0
E545Q	Lung	PIK3CA	0	0	2	0	0	10.5
G1049R	Lung	PIK3CA	0	1	1	0	2.9	5.3
E545G	Lung	PIK3CA	1	0	0	25.0	0	0
M1043V	Lung	PIK3CA	0	0	1	0	0	5.3
N345K	Lung	PIK3CA	0	1	0	0	2.9	0
P104L	Lung	PIK3CA	0	1	0	0	2.9	0
P539R	Lung	PIK3CA	0	1	0	0	2.9	0
Q546H	Lung	PIK3CA	0	0	1	0	0	5.3
Q546K	Lung	PIK3CA	0	0	1	0	0	5.3
R375K	Lung	PIK3CA	0	0	1	0	0	5.3
R88Q	Lung	PIK3CA	1	0	0	25.0	0	0
R93W	Lung	PIK3CA	0	1	0	0	2.9	0
V356A	Lung	PIK3CA	0	0	1	0	0	5.3

[truncated: 2 more sheets: RET, TP53]
