# Supplementary material for: Lessons from a National Liquid Biopsy Program to Provide Cancer Testing and Treatment for Patients with Advanced Solid Tumors
Source: Curr Oncol. 2025 Dec 29;33(1):18. doi: 10.3390/curroncol33010018 (PMC12840088; doi:10.3390/curroncol33010018)
Supplement: Supplementary file 1 [file curroncol-33-00018-s001.zip › Suppl_table_4_Breast_mut_frequencies_by_gene_by_province.xlsx]

## Sheet: AKT1
			N		P (%)
		province	ON	QC	ON	QC
Mutation	Organ	Gene
E17K	Breast	AKT1	18	11	100.0	100.0

## Sheet: BRAF
			N		P (%)
		province	ON	QC	ON	QC
Mutation	Organ	Gene
D594N	Breast	BRAF	1	1	50.0	50.0
F468S	Breast	BRAF	0	1	0	50.0
V600E	Breast	BRAF	1	0	50.0	0

## Sheet: CTNNB1
			N	P (%)
		province	ON	ON
Mutation	Organ	Gene
S37C	Breast	CTNNB1	1	100.0

## Sheet: EGFR
			N			P (%)
		province	BC	ON	QC	BC	ON	QC
Mutation	Organ	Gene
A859T	Breast	EGFR	0	1	0	0	20.0	0
D761N	Breast	EGFR	0	0	1	0	0	33.3
E868K	Breast	EGFR	0	0	1	0	0	33.3
G863S	Breast	EGFR	0	1	0	0	20.0	0
L858R	Breast	EGFR	0	1	0	0	20.0	0
M766V	Breast	EGFR	1	0	0	100.0	0	0
V769M	Breast	EGFR	0	1	0	0	20.0	0
V774M	Breast	EGFR	0	1	0	0	20.0	0
V834A	Breast	EGFR	0	0	1	0	0	33.3

## Sheet: ERBB2
			N		P (%)
		province	ON	QC	ON	QC
Mutation	Organ	Gene
L755S	Breast	ERBB2	5	3	38.5	27.3
S310F	Breast	ERBB2	3	2	23.1	18.2
D769Y	Breast	ERBB2	2	1	15.4	9.1
I767M	Breast	ERBB2	1	2	7.7	18.2
V777L	Breast	ERBB2	1	1	7.7	9.1
G778_P780dup	Breast	ERBB2	1	0	7.7	0
D769H	Breast	ERBB2	0	1	0	9.1
D808E	Breast	ERBB2	0	1	0	9.1

## Sheet: ESR1
			N			P (%)
		province	BC	ON	QC	BC	ON	QC
Mutation	Organ	Gene
D538G	Breast	ESR1	13	69	43	44.8	44.5	40.6
Y537S	Breast	ESR1	6	40	23	20.7	25.8	21.7
Y537N	Breast	ESR1	5	23	17	17.2	14.8	16.0
Y537C	Breast	ESR1	1	7	4	3.4	4.5	3.8
L536P	Breast	ESR1	0	5	4	0	3.2	3.8
E380Q	Breast	ESR1	0	0	8	0	0	7.5
L536H	Breast	ESR1	2	4	0	6.9	2.6	0
L536R	Breast	ESR1	1	1	2	3.4	0.6	1.9
Y537fs	Breast	ESR1	0	0	2	0	0	1.9
Y537D	Breast	ESR1	1	0	1	3.4	0	0.9
E380K	Breast	ESR1	0	0	1	0	0	0.9
L536L	Breast	ESR1	0	1	0	0	0.6	0
K303R	Breast	ESR1	0	1	0	0	0.6	0
L536I	Breast	ESR1	0	1	0	0	0.6	0
L536Q	Breast	ESR1	0	1	0	0	0.6	0
V534L	Breast	ESR1	0	0	1	0	0	0.9
M528L	Breast	ESR1	0	1	0	0	0.6	0
S463P	Breast	ESR1	0	1	0	0	0.6	0

## Sheet: GNAS
			N			P (%)
		province	BC	ON	QC	BC	ON	QC
Mutation	Organ	Gene
R201H	Breast	GNAS	2	5	3	66.7	71.4	75.0
R201C	Breast	GNAS	1	2	0	33.3	28.6	0
R201L	Breast	GNAS	0	0	1	0	0	25.0

## Sheet: KRAS
			N			P (%)
		province	BC	ON	QC	BC	ON	QC
Mutation	Organ	Gene
G12D	Breast	KRAS	1	1	1	100.0	14.3	16.7
G12S	Breast	KRAS	0	0	2	0	0	33.3
Q61H	Breast	KRAS	0	1	1	0	14.3	16.7
A146P	Breast	KRAS	0	0	1	0	0	16.7
A146T	Breast	KRAS	0	1	0	0	14.3	0
G12A	Breast	KRAS	0	1	0	0	14.3	0
G12R	Breast	KRAS	0	1	0	0	14.3	0
G12V	Breast	KRAS	0	0	1	0	0	16.7
G13D	Breast	KRAS	0	1	0	0	14.3	0
G60V	Breast	KRAS	0	1	0	0	14.3	0

## Sheet: MET
			N			P (%)
		province	BC	ON	QC	BC	ON	QC
Mutation	Organ	Gene
T1010I	Breast	MET	0	8	4	0	80.0	44.4
R988C	Breast	MET	1	1	3	100.0	10.0	33.3
D981E	Breast	MET	0	0	1	0	0	11.1
L982_D1028del47	Breast	MET	0	1	0	0	10.0	0
c.2942-11T>C	Breast	MET	0	0	1	0	0	11.1

## Sheet: PIK3CA
			N			P (%)
		province	BC	ON	QC	BC	ON	QC
Mutation	Organ	Gene
H1047R	Breast	PIK3CA	13	33	32	44.8	29.2	39.0
E545K	Breast	PIK3CA	5	31	16	17.2	27.4	19.5
E542K	Breast	PIK3CA	5	17	11	17.2	15.0	13.4
H1047L	Breast	PIK3CA	0	9	5	0	8.0	6.1
Q546K	Breast	PIK3CA	0	3	2	0	2.7	2.4
E545G	Breast	PIK3CA	0	4	0	0	3.5	0
G1049R	Breast	PIK3CA	0	3	0	0	2.7	0
N345K	Breast	PIK3CA	0	1	2	0	0.9	2.4
E545A	Breast	PIK3CA	0	2	1	0	1.8	1.2
R93Q	Breast	PIK3CA	0	1	1	0	0.9	1.2
Q546P	Breast	PIK3CA	0	0	2	0	0	2.4
G106_R108del	Breast	PIK3CA	0	1	1	0	0.9	1.2
E545Q	Breast	PIK3CA	1	0	1	3.4	0	1.2
E542V	Breast	PIK3CA	1	1	0	3.4	0.9	0
E545D	Breast	PIK3CA	0	2	0	0	1.8	0
M1043I	Breast	PIK3CA	1	1	0	3.4	0.9	0
D549H	Breast	PIK3CA	0	0	1	0	0	1.2
G106V	Breast	PIK3CA	1	0	0	3.4	0	0
C420R	Breast	PIK3CA	0	1	0	0	0.9	0
E365K	Breast	PIK3CA	0	1	0	0	0.9	0
E542Q	Breast	PIK3CA	1	0	0	3.4	0	0
E453K	Breast	PIK3CA	0	0	1	0	0	1.2
K111del	Breast	PIK3CA	0	0	1	0	0	1.2
N345I	Breast	PIK3CA	0	1	0	0	0.9	0
M1043V	Breast	PIK3CA	0	1	0	0	0.9	0
K111E	Breast	PIK3CA	0	0	1	0	0	1.2
Q546E	Breast	PIK3CA	1	0	0	3.4	0	0
R88Q	Breast	PIK3CA	0	0	1	0	0	1.2
R93W	Breast	PIK3CA	0	0	1	0	0	1.2
V105_R108del	Breast	PIK3CA	0	0	1	0	0	1.2
V448_D454del	Breast	PIK3CA	0	0	1	0	0	1.2

[truncated: 2 more sheets: RET, TP53]
