# Supplementary material for: Lessons from a National Liquid Biopsy Program to Provide Cancer Testing and Treatment for Patients with Advanced Solid Tumors
Source: Curr Oncol. 2025 Dec 29;33(1):18. doi: 10.3390/curroncol33010018 (PMC12840088; doi:10.3390/curroncol33010018)
Supplement: Supplementary file 1 [file curroncol-33-00018-s001.zip › Suppl_table_5_Colon_mut_frequencies_by_gene_by_province.xlsx]

## Sheet: AKT1
			N	P (%)
		province	ON	ON
Mutation	Organ	Gene
E17K	Colon	AKT1	1	100.0

## Sheet: BRAF
			N		P (%)
		province	BC	ON	BC	ON
Mutation	Organ	Gene
V600E	Colon	BRAF	1	6	100.0	85.7
L597R	Colon	BRAF	0	1	0	14.3

## Sheet: CTNNB1
			N	P (%)
		province	ON	ON
Mutation	Organ	Gene
D32N	Colon	CTNNB1	1	33.3
G34R	Colon	CTNNB1	1	33.3
S45del	Colon	CTNNB1	1	33.3

## Sheet: EGFR
			N	P (%)
		province	ON	ON
Mutation	Organ	Gene
T785A	Colon	EGFR	1	100.0

## Sheet: GNAS
			N	P (%)
		province	ON	ON
Mutation	Organ	Gene
R201H	Colon	GNAS	1	100.0

## Sheet: KRAS
			N			P (%)
		province	BC	ON	QC	BC	ON	QC
Mutation	Organ	Gene
G13D	Colon	KRAS	1	8	0	12.5	30.8	0
G12V	Colon	KRAS	1	3	2	12.5	11.5	28.6
Q61H	Colon	KRAS	2	3	1	25.0	11.5	14.3
G12C	Colon	KRAS	0	2	2	0	7.7	28.6
G12D	Colon	KRAS	0	4	0	0	15.4	0
G12S	Colon	KRAS	2	1	0	25.0	3.8	0
A146T	Colon	KRAS	1	1	0	12.5	3.8	0
G12A	Colon	KRAS	1	0	1	12.5	0	14.3
Q61R	Colon	KRAS	0	2	0	0	7.7	0
A146V	Colon	KRAS	0	1	0	0	3.8	0
G12R	Colon	KRAS	0	1	0	0	3.8	0
Q61L	Colon	KRAS	0	0	1	0	0	14.3

## Sheet: MET
			N		P (%)
		province	BC	ON	BC	ON
Mutation	Organ	Gene
R988C	Colon	MET	0	1	0	100.0
T1010I	Colon	MET	1	0	100.0	0

## Sheet: PIK3CA
			N		P (%)
		province	ON	QC	ON	QC
Mutation	Organ	Gene
E542K	Colon	PIK3CA	3	0	42.9	0
E545K	Colon	PIK3CA	2	1	28.6	50.0
H1047R	Colon	PIK3CA	1	1	14.3	50.0
Q546K	Colon	PIK3CA	1	0	14.3	0

## Sheet: TP53
			N			P (%)
		province	BC	ON	QC	BC	ON	QC
Mutation	Organ	Gene
R282W	Colon	TP53	1	4	1	7.7	8.3	12.5
R248W	Colon	TP53	1	2	1	7.7	4.2	12.5
R248Q	Colon	TP53	1	2	0	7.7	4.2	0
R213*	Colon	TP53	1	2	0	7.7	4.2	0
R273H	Colon	TP53	0	3	0	0	6.2	0
R175H	Colon	TP53	0	2	0	0	4.2	0
R196*	Colon	TP53	0	1	1	0	2.1	12.5
P47S	Colon	TP53	1	1	0	7.7	2.1	0
E198*	Colon	TP53	0	1	1	0	2.1	12.5
G199V	Colon	TP53	0	0	1	0	0	12.5
G266R	Colon	TP53	0	1	0	0	2.1	0
C275Y	Colon	TP53	1	0	0	7.7	0	0
D228fs	Colon	TP53	0	1	0	0	2.1	0
D57N	Colon	TP53	0	1	0	0	2.1	0
E286D	Colon	TP53	0	1	0	0	2.1	0
F270C	Colon	TP53	0	1	0	0	2.1	0
G105S	Colon	TP53	1	0	0	7.7	0	0
C229fs	Colon	TP53	0	1	0	0	2.1	0
A138V	Colon	TP53	0	1	0	0	2.1	0
L130V	Colon	TP53	1	0	0	7.7	0	0
L111Q	Colon	TP53	0	1	0	0	2.1	0
K132*	Colon	TP53	0	1	0	0	2.1	0
I255F	Colon	TP53	0	1	0	0	2.1	0
I254S	Colon	TP53	0	1	0	0	2.1	0
I195N	Colon	TP53	1	0	0	7.7	0	0
H214R	Colon	TP53	0	0	1	0	0	12.5
G266V	Colon	TP53	0	0	1	0	0	12.5
R156fs	Colon	TP53	0	1	0	0	2.1	0
Q52*	Colon	TP53	0	1	0	0	2.1	0
P36L	Colon	TP53	0	1	0	0	2.1	0
P278S	Colon	TP53	0	1	0	0	2.1	0
L265del	Colon	TP53	1	0	0	7.7	0	0
R158fs	Colon	TP53	0	1	0	0	2.1	0
P177_C182del	Colon	TP53	0	1	0	0	2.1	0
L206_D207insYL	Colon	TP53	0	0	1	0	0	12.5
R249S	Colon	TP53	0	1	0	0	2.1	0
R158L	Colon	TP53	1	0	0	7.7	0	0
R273C	Colon	TP53	0	1	0	0	2.1	0
S215fs	Colon	TP53	1	0	0	7.7	0	0
S241F	Colon	TP53	0	1	0	0	2.1	0
T155N	Colon	TP53	0	1	0	0	2.1	0
T284P	Colon	TP53	0	1	0	0	2.1	0
V122fs	Colon	TP53	0	1	0	0	2.1	0
V272M	Colon	TP53	0	1	0	0	2.1	0
V73fs	Colon	TP53	0	1	0	0	2.1	0
W53*	Colon	TP53	0	1	0	0	2.1	0
Y126*	Colon	TP53	0	1	0	0	2.1	0
Y236*	Colon	TP53	0	1	0	0	2.1	0
c.376-1G>A	Colon	TP53	1	0	0	7.7	0	0
c.559+1G>T	Colon	TP53	0	1	0	0	2.1	0
c.919+1G>A	Colon	TP53	0	1	0	0	2.1	0
